# Supplementary material for: Frazzled/DCC Regulates Gap Junction Formation at a Drosophila Giant Synapse
Source: eNeuro. 2025 Oct 23;12(10):ENEURO.0202-25.2025. doi: 10.1523/ENEURO.0202-25.2025 (PMC12570126; doi:10.1523/ENEURO.0202-25.2025)
Supplement: Data 1 — Computational Model of the GFS. This Python (v3.12) code models the Giant Fiber system and the variable responses generated when changes to gap junction signaling are made. The code was developed in a Jupyter Notebooks environment (v7.3.2). Download Data 1, ZIP file. [file eneuro-12-ENEURO.0202-25.2025-s003.zip]

Archive with 1 entries (1 files):
- Compartment Model of the Giant Fibers.ipynb
