# Supplementary material for: Frazzled/DCC Regulates Gap Junction Formation at a Drosophila Giant Synapse
Source: eNeuro. 2025 Oct 23;12(10):ENEURO.0202-25.2025. doi: 10.1523/ENEURO.0202-25.2025 (PMC12570126; doi:10.1523/ENEURO.0202-25.2025)
Supplement: Data 1 — Computational Model of the GFS. This Python (v3.12) code models the Giant Fiber system and the variable responses generated when changes to gap junction signaling are made. The code was developed in a Jupyter Notebooks environment (v7.3.2). Download Data 1, ZIP file. [file eneuro-12-ENEURO.0202-25.2025-s003.zip › Compartment Model of the Giant Fibers.ipynb]

# %% [markdown]
# Initial imports (install if missing)

# %% [code]
# ---- run once ----
import numpy as np
from numpy import nan
import matplotlib.pyplot as plt
from scipy.signal import find_peaks
import pandas as pd
from tabulate import tabulate
from matplotlib import cm
from datetime import datetime

# %% [markdown]
## FUNCTION DEFINITIONS

# %% [code]
def stim_100hz(dt_100hz=0.001, tf_100hz=100, amplitude_100hz=1):
    """Generate 100Hz stimulus pattern."""
    t_100hz = np.arange(0, tf_100hz, dt_100hz)
    freq_100hz = 100  # Frequency in Hz
    period_100hz = 1 / freq_100hz * 1000  # Period in ms
    pulse_width_100hz = 0.03  # Pulse width in ms
    I_100hz = np.zeros_like(t_100hz)

    for start_100hz in np.arange(0, tf_100hz, period_100hz):
        end_100hz = start_100hz + pulse_width_100hz
        I_100hz[(t_100hz >= start_100hz) & (t_100hz < end_100hz)] = amplitude_100hz
        
    intervals = int(tf_100hz / period_100hz)
    
    return t_100hz, I_100hz, intervals


def stim_latency(dt_latency=1, tf_latency=10, amplitude_latency=1):
    """Generate latency stimulus pattern."""
    t_latency = np.arange(0, tf_latency, dt_latency)
    freq_latency = 0.1  # Frequency in Hz
    period_latency = 1 / freq_latency * 10  # Period in ms
    pulse_width_latency = 0.1  # Pulse width in ms
    I_latency = np.zeros_like(t_latency)

    for start_latency in np.arange(0.1, tf_latency, period_latency):
        end_latency = start_latency + pulse_width_latency
        I_latency[(t_latency >= start_latency) & (t_latency < end_latency)] = amplitude_latency
    return t_latency, I_latency


def sigmoidal_ggap(sigmoid_percentage_values, max_L=135, k=0.129, x0=41, min_L=34.5):
    """Calculate gap junction conductance using sigmoidal function."""
    if sigmoid_percentage_values < 10.2:
        ggap_base = min_L + (max_L - min_L) / (1 + np.exp(-k * (sigmoid_percentage_values - x0)))
    else:
        ggap_base = max_L
    return ggap_base


def ninf(V): 
    """Potassium activation steady state."""
    return 1./(1 + np.exp((-53. - V) / 15.))


def minf_nat(V): 
    """Sodium activation steady state (NaT)."""
    return 1/(1+np.exp((V-v1_2m)/km))


def hinf_nat(V): 
    """Sodium inactivation steady state (NaT)."""
    return 1/(1+np.exp((V-v1_2h)/kh))


# Global parameters for NaT channel
v1_2m, km = -29.13, -8.92
v1_2h, kh = -47, 5


def initialize_neuron(compartments, initial_v, N, stimulus_mode, ninf, minf_nat, hinf_nat, first_interval=True):
    """Initialize neuron state variables."""
    v = np.zeros((compartments, N))
    n = np.zeros((compartments, N))
    m = np.zeros((compartments, N))
    h = np.zeros((compartments, N))
    s = np.zeros(N)

    if stimulus_mode == '100hz':
        initial_v_to_use = -68 if first_interval else -70
        for comp in range(compartments):
            v[comp, 0] = initial_v_to_use
            n[comp, 0] = ninf(initial_v_to_use)  
            m[comp, 0] = minf_nat(initial_v_to_use)
            h[comp, 0] = hinf_nat(initial_v_to_use)
    else:
        for comp in range(compartments):
            v[comp, 0] = initial_v
            n[comp, 0] = ninf(initial_v) 
            m[comp, 0] = minf_nat(initial_v)
            h[comp, 0] = hinf_nat(initial_v)

    return v, n, m, h, s


def get_stimulus(t, dt, mode, amplitude):
    """Get stimulus pattern based on mode."""
    if mode == 'latency':
        t_latency, I_latency = stim_latency(tf_latency=t, dt_latency=dt, amplitude_latency=amplitude)
        return t_latency, I_latency, None
    elif mode == '100hz':
        t_100hz, I_100hz, intervals = stim_100hz(tf_100hz=t, dt_100hz=dt, amplitude_100hz=amplitude)
        return t_100hz, I_100hz, intervals
    else:
        raise ValueError("Invalid stimulus mode selected. Choose either 'latency' or '100hz'.")


def myneuron(gL, gk, gna, gel, gsyn, model_percentage_filled, noise_level, seed,
             max_L, k, x0, min_L, taud, taur, Vsyn, stimulus_mode, amplitude=1):
    """Main neuron simulation function."""
    
    # Set time parameters based on stimulus mode
    if stimulus_mode == 'latency':
        dt = 0.0001  # Time step for latency (ms)
        t = 10  # Total time for latency (ms)
    elif stimulus_mode == '100hz':
        dt = 0.001  # Time step for 100hz (ms)
        t = 100  # Total time for 100hz (ms)
    else:
        raise ValueError("Invalid stimulus mode selected. Choose either 'latency' or '100hz'.")

    N = round(t/dt)

    if seed is None:
        seed = np.random.randint(0, 10000)
    np.random.seed(seed)
    
    # Define local functions
    def ninf(V): return 1./(1 + np.exp((-53. - V) / 15.)*1)
    def taun(V): return taun_multiplier * (1.1 + 4.7 * np.exp(-((-79. - V) / 50.)**2))
    def minf(V): return 1./(1 + np.exp((-40. - V) / 15.))
    def taum(V): return 0.04 + 0.46 * np.exp(-((-38. - V) / 30.)**2)
    def hinf(V): return 1./(1. + np.exp((-62. - V) / -7.))
    def tauh(V): return 1.2 + 7.4 * np.exp(-((-67. - V) / 20.)**2)
    
    def minf_nat(V): return 1/(1+np.exp((V-v1_2m)/km))
    def mtau_nat(V): return 0.13 + 3.43/(1+np.exp((V+45.35)/5.98))
    def hinf_nat(V): return 1/(1+np.exp((V-v1_2h)/kh))
    def htau_nat(V): return 0.36 + np.exp((V+20.65)/-10.47)
    
    # Reversal potentials
    El = -85   # Leak reversal potential (mV)
    Ek = -74   # Potassium reversal potential (mV)
    Ena = 65   # Sodium reversal potential (mV)
    
    # Initialize neuron
    v, n, m, h, s = initialize_neuron(4, -70 if stimulus_mode == 'latency' else -68, N, 
                                      stimulus_mode, ninf, minf_nat, hinf_nat)

    ggap_values = np.zeros(N)
    
    # Generate the stimulus
    time, stimulus, intervals = get_stimulus(t=t, dt=dt, mode=stimulus_mode, amplitude=amplitude)

    # Main simulation loop
    for i in range(N-1):
        ggap_base_unfinished = sigmoidal_ggap(model_percentage_filled, max_L, k, x0, min_L)
        ggap_base = ggap_base_unfinished / (1 + np.exp(-k * (model_percentage_filled - x0)))
        
        ggap_random_factor = np.random.uniform(1 - noise_level, 1 + noise_level)
        ggap = ggap_base * ggap_random_factor
        
        ggap_values[i] = ggap
        
        taun_multiplier = 1
        taur = 0.1  
        taud = 3
        gsyn = 0.08 
        Vsyn = 0
        Istim = stimulus[i]
        
        # Compartment 0 (stimulated)
        v[0, i+1] = v[0, i] + dt*(-gna*h[0, i]*(m[0, i]**3)*(v[0, i]-Ena) - gk*(n[0, i]**4)*(v[0, i]-Ek) - gL*(v[0, i]-El) + Istim - gel*(v[0, i]-v[1, i]))
        n[0, i+1] = n[0, i] + dt*((ninf(v[0, i]) - n[0, i])/taun(v[0, i]))
        m[0, i+1] = m[0, i] + dt*((minf_nat(v[0, i]) - m[0, i])/mtau_nat(v[0, i]))
        h[0, i+1] = h[0, i] + dt*((hinf_nat(v[0, i]) - h[0, i])/htau_nat(v[0, i]))
        
        # Compartment 1 (intermediate)
        v[1, i+1] = v[1, i] + dt*(-gna*h[1, i]*(m[1, i]**3)*(v[1, i]-Ena) - gk*(n[1, i]**4)*(v[1, i]-Ek) - gL*(v[1, i]-El) - gel*(v[1, i]-v[0, i]) - gel*(v[1, i]-v[2, i]))
        n[1, i+1] = n[1, i] + dt*((ninf(v[1, i]) - n[1, i])/taun(v[1, i]))
        m[1, i+1] = m[1, i] + dt*((minf_nat(v[1, i]) - m[1, i])/mtau_nat(v[1, i]))
        h[1, i+1] = h[1, i] + dt*((hinf_nat(v[1, i]) - h[1, i])/htau_nat(v[1, i]))
        
        # Compartment 2 (gap junction source)
        v[2, i+1] = v[2, i] + dt*(-gna*h[2, i]*(m[2, i]**3)*(v[2, i]-Ena) - gk*(n[2, i]**4)*(v[2, i]-Ek) - gL*(v[2, i]-El) - gel*(v[2, i]-v[1, i]) - ggap*(v[2, i]-v[3, i]))
        n[2, i+1] = n[2, i] + dt*((ninf(v[2, i]) - n[2, i])/taun(v[2, i]))
        m[2, i+1] = m[2, i] + dt*((minf_nat(v[2, i]) - m[2, i])/mtau_nat(v[2, i]))
        h[2, i+1] = h[2, i] + dt*((hinf_nat(v[2, i]) - h[2, i])/htau_nat(v[2, i]))
        
        # Synaptic variable
        s[i+1] = s[i] + dt * ((1 + np.tanh(v[2,i]/4))/2 * (1-s[i])/taur - s[i]/taud)
        Isyn = gsyn*s[i]*(Vsyn - v[3,i])
        Isyn_values = np.zeros(N)
        Isyn_values[i] = Isyn  
        
        # Compartment 3 (postsynaptic)
        v[3, i+1] = v[3, i] + dt*(-gna*h[3, i]*(m[3, i]**3)*(v[3, i]-Ena) - gk*(n[3, i]**4)*(v[3, i]-Ek) - gL*(v[3, i]-El) - ggap*(v[3, i]-v[2 ,i]) - Isyn)
        n[3, i+1] = n[3, i] + dt*((ninf(v[3, i]) - n[3, i])/taun(v[3, i]))
        m[3, i+1] = m[3, i] + dt*((minf_nat(v[3, i]) - m[3, i])/mtau_nat(v[3, i]))
        h[3, i+1] = h[3, i] + dt*((hinf_nat(v[3, i]) - h[3, i])/htau_nat(v[3, i]))

    return time, stimulus, v, n, m, h, s, seed


def find_highest_peaks_in_intervals(v, time, intervals, threshold=30):
    """Find highest peaks in each interval for each compartment."""
    peaks_dict = {i: [] for i in range(v.shape[0])}  
    interval_length = len(time) // intervals  
    
    for comp in range(v.shape[0]):  
        for interval_index in range(intervals):  
            start_idx = interval_index * interval_length
            end_idx = start_idx + interval_length

            v_interval = v[comp, start_idx:end_idx]
            time_interval = time[start_idx:end_idx]

            peak_indices, properties = find_peaks(v_interval, height=threshold)

            if peak_indices.size > 0:                  
                max_peak_idx = peak_indices[np.argmax(properties['peak_heights'])]
                peak_idx = start_idx + max_peak_idx  
                peak_voltage = v_interval[max_peak_idx]
                peaks_dict[comp].append((interval_index, peak_idx, peak_voltage))
            else:
                peaks_dict[comp].append((interval_index, None, None))

    return peaks_dict


def calculate_time_delays(peaks_dict, intervals, dt):    
    """Calculate time delays between compartments."""
    delay_dict = {interval: [] for interval in range(intervals)}  
    
    for interval in range(intervals):
        peak_indices = []
        for comp in peaks_dict:
            interval_peaks = [peak for peak in peaks_dict[comp] if peak[0] == interval]
            if interval_peaks and interval_peaks[0][1] is not None:
                peak_indices.append(interval_peaks[0][1])
            else:
                peak_indices.append(None)  
        for i in range(len(peak_indices) - 1):
            if peak_indices[i] is not None and peak_indices[i+1] is not None:
                delay = (peak_indices[i+1] - peak_indices[i]) * dt  
                delay_dict[interval].append(delay)
            else:
                delay_dict[interval].append(None)  
    
    return delay_dict


def pad_list_to_length(lst, length, pad_value=None):
    """Pad list to specified length."""
    return lst + [pad_value] * (length - len(lst))


def first_crossing_idx(trace, thresh):
    """Index of the first sample where `trace` crosses `thresh` upward."""
    above = trace >= thresh
    if not above.any():
        return None
    return np.argmax(above)


def latency_ms(time, v, pre_comp=0, post_comp=3, thresh=60):
    """
    Calculate latency (ms) between first threshold crossing of `pre_comp`
    and `post_comp`. Returns (latency, idx_pre, idx_post).
    """
    idx_pre = first_crossing_idx(v[pre_comp], thresh)
    idx_post = first_crossing_idx(v[post_comp], thresh)
    if idx_pre is None or idx_post is None:
        return None, idx_pre, idx_post
    return (time[idx_post] - time[idx_pre]), idx_pre, idx_post


# ───────────────────────── PLOTTING HELPERS ─────────────────────────

def plot_stimulus(time, stimulus, title_suffix, savepath=None):
    plt.figure(figsize=(10, 4))
    plt.plot(time, stimulus, color='magenta', label='Stimulus')
    plt.title(f'{title_suffix} Stimulus')
    plt.xlabel('Time (ms)')
    plt.ylabel('Stimulus Intensity')
    plt.grid(True)
    plt.legend()
    if savepath:
        plt.savefig(savepath, bbox_inches="tight")
    plt.show()


def plot_100hz_traces(time, v, model_percentage_filled):
    plt.figure(figsize=(10, 8))
    plt.plot(time, v[0, :], label='Compartment 1 Voltage')
    plt.plot(time, v[3, :], label='Compartment 4 Voltage')
    for x in np.arange(0, max(time)+1, 10):
        plt.axvline(x, color='red', linestyle='--', linewidth=0.5,
                    label='Stimulus Onset' if x == 0 else None)
    plt.title(f'Membrane Potential Over Time at {model_percentage_filled}%')
    plt.xlabel('Time (ms)')
    plt.ylabel('Membrane Potential (mV)')
    plt.legend(loc="upper right")
    plt.show()


def plot_100hz_response_curve(results_df, runs_per_trial):
    df = results_df.copy()
    df['model_percentage_filled'] = df['model_percentage_filled'].apply(lambda x: f"{x}%")
    df['compartment_4_peak_detected'] = df['compartment_4_peak_detected'].astype(int)

    percentage_values = df['model_percentage_filled'].unique()
    intervals = df['interval'].max()

    plt.figure(figsize=(10, 6))
    colors = plt.cm.viridis(np.linspace(0, 1, len(percentage_values)))
    for i, percentage in enumerate(percentage_values):
        filtered = df[df['model_percentage_filled'] == percentage]
        interval_means = filtered.groupby('interval')['compartment_4_peak_detected'].sum()
        plt.plot(interval_means.index, interval_means.values,
                 marker='o', linestyle='-', color=colors[i],
                 label=f'{percentage} Filled')

    plt.xlabel('Interval Number')
    plt.ylabel('Firing Probability (%)')
    plt.title('Average Firing Probability per Interval Across Runs n=' + str(runs_per_trial) + ' runs')
    plt.legend(bbox_to_anchor=(1.05, 1), loc='upper left')
    plt.grid(True)
    plt.xticks(range(1, intervals + 1))
    plt.show()


def plot_latency_full(time, v, idx0, idx3, latency, savepath=None):
    plt.figure(figsize=(10, 8))
    plt.plot(time, v[0, :], label='Compartment 1 Voltage')
    plt.plot(time, v[1, :], label='Compartment 2 Voltage')
    plt.plot(time, v[2, :], label='Compartment 3 Voltage')
    plt.plot(time, v[3, :], label='Compartment 4 Voltage')

    if idx0 is not None:
        plt.axvline(time[idx0], color='red', linestyle='--', linewidth=1, label='C0 60 mV')
    if idx3 is not None:
        plt.axvline(time[idx3], color='green', linestyle='--', linewidth=1, label='C3 60 mV')

    if idx0 is not None and idx3 is not None:
        mid_t = (time[idx0] + time[idx3]) / 2
        ymax  = max(v[0, idx0], v[3, idx3]) + 5
        plt.annotate(f'{latency:.2f} ms',
                     xy=(mid_t, ymax), xytext=(0, 8), textcoords='offset points',
                     ha='center', va='bottom',
                     arrowprops={'arrowstyle':'<->'})
    plt.ylim(-72, 85)
    plt.title('Membrane Potential Over Time')
    plt.xlabel('Time (ms)')
    plt.ylabel('Membrane Potential (mV)')
    plt.legend(loc="upper right")
    if savepath:
        plt.savefig(savepath, bbox_inches="tight")
    plt.show()


def plot_latency_panel(time_pre,
                       v_pre,
                       post_dict,     # {'10 %': v10[3], '5 %': v5[3], ...}
                       thresh=60,
                       ylims=(-72, 80),
                       savepath=None):
    """Small panel like 2nd image."""
    def _first_crossing_idx(trace, thr):
        above = trace >= thr
        return int(np.argmax(above)) if above.any() else None

    latencies = {}
    color_cycle = ['red', 'orange', 'tab:blue', 'tab:green', 'tab:purple', 'tab:brown']

    fig, ax = plt.subplots(figsize=(6.2, 4.6), dpi=130)

    # Pre trace
    ax.plot(time_pre, v_pre, color='black', lw=1.5, label='Compartment 1 Voltage')
    idx_pre = _first_crossing_idx(v_pre, thresh)
    if idx_pre is not None:
        ax.axvline(time_pre[idx_pre], color='black', ls='--', lw=0.8)

    # Post traces
    for i, (lbl, trace) in enumerate(post_dict.items()):
        col = color_cycle[i % len(color_cycle)]
        ax.plot(time_pre, trace, color=col, lw=1.8, label=f'Compartment 4 Voltage at {lbl}')
        idx_post = _first_crossing_idx(trace, thresh)

        if idx_pre is not None and idx_post is not None:
            ax.axvline(time_pre[idx_post], color=col, ls='--', lw=0.8)
            t0, t1 = time_pre[idx_pre], time_pre[idx_post]
            mid_t  = (t0 + t1) / 2
            ymax   = max(v_pre[idx_pre], trace[idx_post]) + 5 + 4*i
            ax.annotate(f'{(t1 - t0):.2f} ms',
                        xy=(t0, ymax), xytext=(t1, ymax),
                        ha='center', va='bottom', fontsize=8, color=col,
                        arrowprops=dict(arrowstyle='<->', lw=0.8, color=col))
            latencies[lbl] = (t1 - t0)
        else:
            latencies[lbl] = None

    ax.axhline(thresh, color='gray', ls=':', lw=0.6)
    ax.set_ylim(*ylims)
    ax.set_xlabel('Time (ms)')
    ax.set_ylabel('Membrane Potential (mV)')
    ax.set_title('Membrane Potential Over Time')
    ax.legend(loc='upper right', frameon=False, fontsize=8)
    if savepath:
        plt.savefig(savepath, bbox_inches='tight')
    plt.show()

    return latencies


def run_100hz(amplitude_100hz, gL, gk, gna, gel, gsyn,
              mpf_list, noise_level, seed,
              max_L, k, x0, min_L, taud, taur, Vsyn,
              trials, runs_per_trial):
    dt, t = 0.001, 100
    N = round(t/dt)
    results_df = pd.DataFrame()
    c4_traces = {}          # <── store C4 for each % filled
    c0_trace  = None        # keep one C0 (they’re identical across mpf)

    for trial in range(trials):
        trial_seed = seed + trial if seed is not None else np.random.randint(0, 10000)
        np.random.seed(trial_seed)
        run_seed = trial_seed

        for run in range(runs_per_trial):
            np.random.seed(run_seed)
            first_interval = (run == 0)
            v, n, m, h, s = initialize_neuron(4, -70, N, '100hz', ninf, minf_nat, hinf_nat, first_interval)

            for mpf in mpf_list:
                time, stimulus, v, n, m, h, s, used_seed = myneuron(
                    gL=gL, gk=gk, gna=gna, gel=gel, gsyn=gsyn,
                    model_percentage_filled=mpf,
                    noise_level=noise_level, seed=run_seed,
                    max_L=max_L, k=k, x0=x0, min_L=min_L,
                    taud=taud, taur=taur, Vsyn=Vsyn,
                    stimulus_mode='100hz', amplitude=amplitude_100hz
                )
                run_seed += 1

                if c0_trace is None:
                    c0_trace = v[0].copy()
                c4_traces[mpf] = v[3].copy()

                _, _, intervals = get_stimulus(t=len(time)*dt, dt=dt,
                                               mode='100hz', amplitude=amplitude_100hz)
                peaks_dict = find_highest_peaks_in_intervals(v, time, intervals, threshold=30)
                delay_dict = calculate_time_delays(peaks_dict, intervals, dt)
                comp4_delays = [delay_dict[i][-1] for i in range(intervals)]

                rows = []
                for interval in range(intervals):
                    peak_voltage  = peaks_dict[3][interval][2]
                    peak_detected = peak_voltage is not None
                    delay         = comp4_delays[interval]
                    rows.append({
                        'interval': interval,
                        'model_percentage_filled': mpf,
                        'compartment_4_peak_detected': peak_detected,
                        'compartment_4_peak_voltage': peak_voltage,
                        'comp1_to_comp4_delay': delay
                    })
                results_df = pd.concat([results_df, pd.DataFrame(rows)], ignore_index=True)
    
    
    # normalize results_df schema for plotting helpers
    results_df['interval'] = results_df['interval'].astype(int) + 1  # make it 1..10
    results_df['mpf'] = results_df['model_percentage_filled']        # compat with plotting code
    results_df = results_df.sort_values(['mpf', 'interval']).reset_index(drop=True)
    return {'time': time, 'stimulus': stimulus, 'c0': c0_trace,
            'c4': c4_traces, 'results_df': results_df, 'dt': dt}


def plot_100hz_two_colors(time, c0, c4_red, c4_orange,
                          label_red, label_orange):
    plt.figure(figsize=(10, 6))
    plt.plot(time, c0, color='black',  lw=1.5, label='Compartment 0 Voltage')
    plt.plot(time, c4_red,    color='red',    lw=1.8, label=f'Compartment 4 ({label_red})')
    plt.plot(time, c4_orange, color='orange', lw=1.8, label=f'Compartment 4 ({label_orange})')
    for x in np.arange(0, max(time)+1, 10):
        plt.axvline(x, color='red', linestyle='--', linewidth=0.5,
                    label='Stimulus Onset' if x == 0 else None)
    plt.xlabel('Time (ms)')
    plt.ylabel('Membrane Potential (mV)')
    plt.title('Membrane Potential Over Time (100 Hz)')
    plt.legend(loc='upper right')
    plt.show()


def run_latency(amplitude, gL, gk, gna, gel, gsyn,
                model_percentage_filled_values, noise_level, seed,
                max_L, k, x0, min_L, taud, taur, Vsyn):
    dt, t = 0.0001, 10
    results_df = pd.DataFrame()

    # main condition (first value in list)
    mpf_main = model_percentage_filled_values[0]
    time, stimulus, v, n, m, h, s, used_seed = myneuron(
        gL, gk, gna, gel, gsyn, mpf_main, noise_level, seed,
        max_L, k, x0, min_L, taud, taur, Vsyn,
        stimulus_mode='latency', amplitude=amplitude
    )
    latency, idx0, idx3 = latency_ms(time, v, pre_comp=0, post_comp=3, thresh=60)

    data = {
        'model_percentage_filled': mpf_main,
        'time': time,
        'stimulus': stimulus,
        'compartment_1_voltage': v[0, :],
        'compartment_2_voltage': v[1, :],
        'compartment_3_voltage': v[2, :],
        'compartment_4_voltage': v[3, :],
        'seed': used_seed
    }
    results_df = pd.concat([results_df, pd.DataFrame(data)], ignore_index=True)

    # extra comparison run (hard-coded 5% like before; change if needed)
    time2, stim2, v2, *_ = myneuron(
        gL=gL, gk=gk, gna=gna, gel=gel, gsyn=gsyn,
        model_percentage_filled=5,
        noise_level=noise_level, seed=seed,
        max_L=max_L, k=k, x0=x0, min_L=min_L,
        taud=taud, taur=taur, Vsyn=Vsyn,
        stimulus_mode='latency', amplitude=amplitude
    )
    lat2, _, idx3_2 = latency_ms(time2, v2, pre_comp=0, post_comp=3, thresh=60)

    return {
        'time': time,
        'stimulus': stimulus,
        'v': v,
        'idx0': idx0,
        'idx3': idx3,
        'latency': latency,
        'extra_time': time2,
        'extra_v': v2,
        'latency2': lat2,
        'idx3_2': idx3_2,
        'results_df': results_df,
        'dt': dt
    }


# %% [markdown]
# Run the simulation

# %% [code]


# %% [code]
# =====================================================================================
# 100 Hz genotype plotting from Excel (sheet: "For Code Plots")
#  + combined overlay with your simulation 100 Hz curves in ONE figure
#  + parallelized 100 Hz sweep across mpf values
# =====================================================================================

import difflib
import os
import traceback

EXCEL_PATH = r"/Users/juanlopez2016/Desktop/Lab work/Frazzled:DCC revision data/Data for Figures.xlsx"
SHEET_NAME = "For Code Plots"

# Mapping verbose labels -> row labels in the Excel sheet

GENOTYPE_MAP = {
    "Control Sibling (9.04% GJ antibody)":      "Control Sibling (9.04% GJ antibody)",
    "Frazzled LOF (5.31% GJ antibody)":         "Frazzled LOF (5.31% GJ antibody)",
    "Full length Frazzled (8.67% GJ antibody)": "Full length Frazzled (8.67% GJ antibody)",
    "Frazzled E1354A (4.18% GJ antibody)":      "Frazzled E1354A (4.18% GJ antibody)",
    "Frazzled ICD (10.59% GJ antibody)":        "Frazzled ICD (10.59% GJ antibody)",
    "ShakB2 LOF (0.10% GJ antibody)":           "ShakB2 LOF (0.10% GJ antibody)",
}


TRIAL_COLS_100HZ = [f"100 Hz Genotype Total Trial {i}" for i in range(1, 11)]

# --------------------- helpers for schema + intervals ---------------------

def _normalize_interval_index(s):
    """Ensure intervals are 1..10 (not 0..9)."""
    s = s.astype(int)
    if s.min() == 0:
        s = s + 1
    return s

def _ensure_mpf_interval_columns(df):
    """Add an 'mpf' alias and normalize 'interval' to 1..10 (in-place) if present."""
    if "mpf" not in df.columns and "model_percentage_filled" in df.columns:
        df["mpf"] = df["model_percentage_filled"]
    if "interval" in df.columns:
        df["interval"] = _normalize_interval_index(df["interval"])
    return df

# --------------------- Excel loader (robust + percent) --------------------

def load_genotype_trials_100hz_percent(
    excel_path: str = EXCEL_PATH,
    sheet_name: str = SHEET_NAME,
    genotype_map: dict = GENOTYPE_MAP,
    denom_per_interval: float | None = None,   # ignored now; we auto-normalize
):
    """
    Robustly load the 10-interval genotype totals and normalize them to 0..100 (%).
    Handles sheets stored as fractions (0..1), percents (0..100), or percents*10 (0..1000).
    Returns:
      data_dict_pct: {pretty_label: np.array of length 10 in 0..100}
      df_sheet     : the full sheet DataFrame
      found_map    : {pretty_label: matched_sheet_label}
    """
    import difflib
    import numpy as np
    import pandas as pd

    def _normalize_to_percent(y):
        y = np.asarray(y, dtype=float)
        if np.all(np.isnan(y)):
            return y
        vmax = np.nanmax(y)
        vmin = np.nanmin(y)

        # If values are fractional (<=1), treat as 0..1 and scale to %
        if vmax <= 1.0 + 1e-9:
            return y * 100.0

        # If any values are >100, iteratively divide by 10 until <=100
        # (handles 0..1000 or 0..10000 edge cases)
        while vmax > 100.0 + 1e-9:
            y = y / 10.0
            vmax = np.nanmax(y)

        # If they’re already 0..100, just return
        return y

    df = pd.read_excel(excel_path, sheet_name=sheet_name).copy()

    # Some sheets export the first column as "Unnamed: 0"
    if "Genotypes" not in df.columns and "Unnamed: 0" in df.columns:
        df.rename(columns={"Unnamed: 0": "Genotypes"}, inplace=True)

    if "Genotypes" not in df.columns:
        raise ValueError("Could not find a 'Genotypes' column in the sheet.")

    # Build case-insensitive map of sheet labels
    names_lower = df["Genotypes"].astype(str).str.strip()
    names_lower_map = {s.lower(): s for s in names_lower}

    data_dict_pct = {}
    found_map = {}

    for pretty, desired in genotype_map.items():
        desired_l = str(desired).strip().lower()

        # exact (case-insensitive)
        if desired_l in names_lower_map:
            key = desired_l
        # substring contains
        elif any(desired_l in k for k in names_lower_map):
            key = next(k for k in names_lower_map if desired_l in k)
        # fuzzy closest match
        else:
            cand = difflib.get_close_matches(desired_l, list(names_lower_map.keys()), n=1, cutoff=0.6)
            key = cand[0] if cand else None

        if key is None:
            print(f"[WARN] Genotype not found in sheet: {pretty}  (looked for: '{desired}')")
            continue

        sheet_label = names_lower_map[key]
        row = df.loc[df["Genotypes"] == sheet_label]
        if row.empty:
            print(f"[WARN] Row unexpectedly empty for: {sheet_label}")
            continue

        y_raw = row.iloc[0][TRIAL_COLS_100HZ].to_numpy(dtype=float)
        y_pct = _normalize_to_percent(y_raw)
        data_dict_pct[pretty] = y_pct
        found_map[pretty] = sheet_label

    if not data_dict_pct:
        print("[WARN] No genotype curves matched the sheet. Check names and TRIAL_COLS_100HZ.")

    return data_dict_pct, df, found_map


# --------------------- standalone genotype plot (optional) ----------------

def plot_100hz_genotypes_from_sheet(
    excel_path: str = EXCEL_PATH,
    sheet_name: str = SHEET_NAME,
    genotype_map: dict = GENOTYPE_MAP,
    ylims: tuple | None = None,
    savepath: str | None = "100hz_genotypes_from_sheet.pdf",
):
    """Plots the 10 interval percentages for the requested genotypes from the Excel sheet."""
    data_dict, _, _ = load_genotype_trials_100hz_percent(excel_path, sheet_name, genotype_map)
    x = np.arange(1, 11)

    fig, ax = plt.subplots(figsize=(9, 4))
    for label, y in data_dict.items():
        ax.plot(x, y, marker="o", linewidth=2, label=label)

    ax.set_title("100 Hz totals by genotype (spreadsheet)")
    ax.set_xlabel("Interval (1–10)")
    ax.set_ylabel("Response Frequency (%)")
    ax.set_xticks(x)
    ax.grid(True, axis="y", alpha=0.3)
    ax.legend(fontsize=8, ncol=2, loc="upper right")

    if ylims is not None:
        ax.set_ylim(*ylims)

    fig.tight_layout()
    if savepath:
        fig.savefig(savepath, dpi=300)
    return fig, ax

# --------------------- combined model + spreadsheet plot ------------------

def _sim_interval_curve(results_df, mpf_value, runs_per_trial):
    """Build a 10-point percent curve for one model % (mpf_value)."""
    df = _ensure_mpf_interval_columns(results_df.copy())
    sub = df[df["mpf"] == mpf_value].copy()
    if sub.empty:
        return None
    if "compartment_4_peak_detected" in sub.columns:
        s = (sub.groupby("interval")["compartment_4_peak_detected"].mean() * 100.0)\
              .reindex(range(1, 11), fill_value=np.nan).to_numpy()
        return s

    # fallbacks for legacy schemas
    for col in ("response_freq", "response_frequency", "percent", "pct"):
        if col in sub.columns:
            s = sub.sort_values("interval")[col].to_numpy(dtype=float)
            if s.size == 10:
                return s
    if "fired" in sub.columns:
        s = (sub.groupby("interval")["fired"].mean() * 100.0)\
              .reindex(range(1, 11), fill_value=np.nan).to_numpy()
        return s
    for hits_col in ("successes", "hits", "n_hits", "count"):
        if hits_col in sub.columns:
            s = (sub.groupby("interval")[hits_col].mean() / runs_per_trial * 100.0)\
                  .reindex(range(1, 11), fill_value=np.nan).to_numpy()
            return s
    raise ValueError("results_df does not contain expected columns to compute response frequency.")

def plot_100hz_combined(
    out100,
    runs_per_trial: int,
    mpf_to_plot=(10, 8, 6, 4, 0),
    excel_path: str = EXCEL_PATH,
    sheet_name: str = SHEET_NAME,
    genotype_map: dict = GENOTYPE_MAP,
    denom_per_interval: float | None = None,   # kept for API compat; ignored
    savepath: str | None = "100hz_sim_plus_genotypes.pdf",
):
    """
    One figure with:
      • Simulation curves (solid)
      • Spreadsheet genotypes (dashed)
    """
    resdf = out100["results_df"].copy()

    # schema normalization for sim df
    if "mpf" not in resdf.columns and "model_percentage_filled" in resdf.columns:
        resdf["mpf"] = resdf["model_percentage_filled"]
    if "interval" in resdf.columns:
        ints = resdf["interval"].astype(int)
        if ints.min() == 0:
            resdf["interval"] = ints + 1
        else:
            resdf["interval"] = ints

    x = np.arange(1, 11)
    fig, ax = plt.subplots(figsize=(11, 6))

    # Simulation lines (solid)
    drew_any_sim = False
    for mpf in mpf_to_plot:
        sub = resdf[resdf["mpf"] == mpf]
        if sub.empty:
            continue
        if "compartment_4_peak_detected" in sub.columns:
            y = (sub.groupby("interval")["compartment_4_peak_detected"].mean() * 100.0)\
                 .reindex(range(1, 11), fill_value=np.nan).to_numpy()
        else:
            # very old fallbacks
            y = (sub.groupby("interval").mean(numeric_only=True)
                    .get("response_freq", pd.Series(index=range(1, 11))).reindex(range(1, 11)).to_numpy())
        ax.plot(x, y, marker="o", linewidth=2.6, label=f"{mpf}% Gap Junctions in compartment 3")
        drew_any_sim = True

    # Spreadsheet genotype lines (dashed)
    drew_any_geno = False
    geno_series, _, found_map = load_genotype_trials_100hz_percent(
        excel_path=excel_path,
        sheet_name=sheet_name,
        genotype_map=genotype_map,
        denom_per_interval=denom_per_interval
    )
    if geno_series:
        for label, y in geno_series.items():
            ax.plot(x, y, linestyle="--", marker="s", linewidth=2.6, label=label)
            drew_any_geno = True
        # echo matches in console
        print("[INFO] Matched genotypes:")
        for pretty, matched in found_map.items():
            print(f"  • {pretty}  ←  '{matched}'")
    else:
        print("[NOTE] Combined plot is showing simulation only (no sheet matches).")

    if not drew_any_sim:
        print("[WARN] No simulation lines were drawn.")

    ax.set_xlim(1, 10)
    ax.set_xticks(x)
    ax.set_ylim(0, 100)
    ax.set_xlabel("Stimulus Interval", fontsize=12)
    ax.set_ylabel("Response Frequency (%)", fontsize=12)
    ax.grid(True, axis="y", alpha=0.25)
    ax.legend(loc="center left", bbox_to_anchor=(1.02, 0.5), fontsize=9, framealpha=1)
    fig.tight_layout()
    if savepath:
        fig.savefig(savepath, dpi=300)
    return fig, ax


# ===================== Parallel sweep across % filled (mpf) — joblib version =====================

def _run_100hz_one_mpf_job(
    mpf, amp_100hz, gL, gk, gna, gel, gsyn,
    noise_level, seed, max_L, k, x0, min_L, taud, taur, Vsyn,
    trials, runs_per_trial
):
    """Run your existing run_100hz for a single mpf and return (mpf, out)."""
    out = run_100hz(
        amp_100hz, gL, gk, gna, gel, gsyn,
        [mpf], noise_level, seed,
        max_L, k, x0, min_L, taud, taur, Vsyn,
        trials, runs_per_trial
    )
    return mpf, out

def _merge_run_100hz_parts(hz_mpf_list, parts):
    """Merge per-mpf outputs to match the shape of run_100hz over a list."""
    parts.sort(key=lambda t: hz_mpf_list.index(t[0]))  # preserve requested order
    merged = {"time": None, "c0": None, "c4": {}, "results_df": None}
    for mpf, out in parts:
        if merged["time"] is None: merged["time"] = out.get("time")
        if merged["c0"]   is None: merged["c0"]   = out.get("c0")

        c4_block = out.get("c4", {})
        if isinstance(c4_block, dict):
            merged["c4"].update(c4_block)
        else:
            merged["c4"][mpf] = c4_block

        df = out.get("results_df")
        if df is not None:
            merged["results_df"] = df if merged["results_df"] is None else pd.concat(
                [merged["results_df"], df], ignore_index=True
            )

    if merged["results_df"] is not None:
        _ensure_mpf_interval_columns(merged["results_df"])
        merged["results_df"] = merged["results_df"].sort_values(["mpf", "interval"]).reset_index(drop=True)
    return merged

def run_100hz_parallel_over_mpf(
    amp_100hz, gL, gk, gna, gel, gsyn,
    hz_mpf_list, noise_level, seed,
    max_L, k, x0, min_L, taud, taur, Vsyn,
    trials, runs_per_trial,
    n_jobs: int | None = None
):
    """
    Parallelizes across entries in hz_mpf_list (one process per mpf) using joblib's 'loky' backend.
    Returns a merged output dict with the same structure as run_100hz(hz_mpf_list=...).

    If joblib is unavailable or a worker errors, falls back to ThreadPool, then to serial.
    """
    if n_jobs is None:
        n_jobs = max(1, (os.cpu_count() or 2) - 1)
    n_jobs = min(n_jobs, len(hz_mpf_list))

    # ---- Try joblib (preferred) ----
    try:
        from joblib import Parallel, delayed
        parts = Parallel(n_jobs=n_jobs, backend="loky", prefer="processes")(
            delayed(_run_100hz_one_mpf_job)(
                mpf, amp_100hz, gL, gk, gna, gel, gsyn,
                noise_level, seed, max_L, k, x0, min_L, taud, taur, Vsyn,
                trials, runs_per_trial
            )
            for mpf in hz_mpf_list
        )
        return _merge_run_100hz_parts(hz_mpf_list, parts)

    except Exception as e:
        print("[parallel warning] joblib 'loky' failed; falling back to ThreadPool.")
        print("Reason:", repr(e))
        print(traceback.format_exc())

    # ---- Fallback: threads (works even when processes can't start) ----
    try:
        from concurrent.futures import ThreadPoolExecutor, as_completed
        parts = []
        with ThreadPoolExecutor(max_workers=n_jobs) as ex:
            futs = [
                ex.submit(
                    _run_100hz_one_mpf_job,
                    mpf, amp_100hz, gL, gk, gna, gel, gsyn,
                    noise_level, seed, max_L, k, x0, min_L, taud, taur, Vsyn,
                    trials, runs_per_trial
                )
                for mpf in hz_mpf_list
            ]
            for fut in as_completed(futs):
                parts.append(fut.result())
        return _merge_run_100hz_parts(hz_mpf_list, parts)

    except Exception as e:
        print("[parallel warning] ThreadPool fallback failed; running serial.")
        print("Reason:", repr(e))
        print(traceback.format_exc())

    # ---- Final fallback: single serial call (full list at once) ----
    return run_100hz(
        amp_100hz, gL, gk, gna, gel, gsyn,
        hz_mpf_list, noise_level, seed,
        max_L, k, x0, min_L, taud, taur, Vsyn,
        trials, runs_per_trial
    )

# =====================================================================================
# Hook into your existing main()
# =====================================================================================

def main():
    amplitude = 500
    gL, gk, gna, gel, gsyn = 0.03, 10, 300, 3.6, 0.08

    latency_mpf = [10]                 # latency sweep
    hz_mpf      = [0, 2, 4, 6, 8, 10]  # 100 Hz sweep

    noise_level = 10
    seed = None

    max_L, k, x0, min_L = 135, 0.129, 41, 34.5
    taud, taur, Vsyn = 3, 0.08, 0

    stimulus_mode   = 'both'    # 'latency', '100hz', or 'both'
    trials          = 1         # 1 = fast preview; 10 = better averages
    runs_per_trial  = 10

    # equalize charge per pulse
    PULSE_LAT = 0.10   # ms
    PULSE_100 = 0.03   # ms
    amp_100hz = amplitude * (PULSE_LAT / PULSE_100)

    start_time = datetime.now()
    outputs = {}

    # ---------------- 100 Hz ----------------
    if stimulus_mode in ('100hz', 'both'):
        out100 = run_100hz_parallel_over_mpf(
            amp_100hz, gL, gk, gna, gel, gsyn,
            hz_mpf, noise_level, seed,
            max_L, k, x0, min_L, taud, taur, Vsyn,
            trials, runs_per_trial,
            n_jobs=None
        )

        # Your existing 100 Hz plots
        red_mpf, orange_mpf = hz_mpf[0], hz_mpf[1]
        plot_100hz_two_colors(
            out100['time'],
            out100['c0'],
            out100['c4'][red_mpf],
            out100['c4'][orange_mpf],
            f'{red_mpf} %', f'{orange_mpf} %'
        )
        plot_100hz_response_curve(out100['results_df'], runs_per_trial)

        # Single figure with BOTH sim curves + spreadsheet genotypes
        plot_100hz_combined(
            out100,
            runs_per_trial=runs_per_trial,
            mpf_to_plot=(10, 8, 6, 4, 0),
            excel_path=EXCEL_PATH,
            sheet_name=SHEET_NAME,
            genotype_map=GENOTYPE_MAP,
            denom_per_interval=10.0,
            savepath="100hz_sim_plus_genotypes.pdf"
        )

        outputs['100hz'] = out100

    # ---------------- latency ----------------
    if stimulus_mode in ('latency', 'both'):
        outlat = run_latency(
            amplitude, gL, gk, gna, gel, gsyn,
            latency_mpf, noise_level, seed,
            max_L, k, x0, min_L, taud, taur, Vsyn
        )

        plot_stimulus(outlat['time'], outlat['stimulus'], 'Latency')
        plot_latency_full(outlat['time'], outlat['v'],
                          outlat['idx0'], outlat['idx3'], outlat['latency'],
                          savepath='latency_full.pdf')

        post_dict = {
            f'{latency_mpf[0]} %': outlat['v'][3],
            '5 %': outlat['extra_v'][3]
        }
        plot_latency_panel(outlat['time'], outlat['v'][0], post_dict,
                           thresh=60, ylims=(-72, 80),
                           savepath='latency_small.pdf')

        outputs['latency'] = outlat

    print(f"Total run time: {datetime.now() - start_time}")
    return outputs

if __name__ == "__main__":
    results = main()


# %% [markdown]
# Sigmoid ggap

# %% [code]
def sigmoidal_ggap(model_percentage_filled, max_L=135, k=0.7, x0=6, min_L=34.5):
    if model_percentage_filled < 10.2:
        ggap_base = min_L + (max_L - min_L) / (1 + np.exp(-k * (model_percentage_filled - x0)))
    else:
        ggap_base = max_L
    return ggap_base

# Define a range of model_percentage_filled values
model_percentage_filled = np.linspace(0, 10.1, 300)

# Define different values of k to explore
k_values = [ 1,]

plt.figure(figsize=(10, 6))

# Loop over different values of k and plot each one
for k in k_values:
    sigmoid_conductance_values = [sigmoidal_ggap(pf, k=k) for pf in model_percentage_filled]
    plt.plot(model_percentage_filled, sigmoid_conductance_values, label=f'k={k}')

# Add labels, title, legend, and grid
plt.xlabel('Percentage Filled (%)')
plt.ylabel('Gap Junction Conductance (mS)')
plt.title('Modulation of Gap Junction Conductance via Sigmoid Function for Different k Values')
plt.axhline(y=135, color='r', linestyle='--', label='Max Conductance (max_L)')
plt.axhline(y=34.5, color='b', linestyle='--', label='Min Conductance (min_L)')
plt.legend(loc='upper left')
plt.grid(True)

# Show the plot
# plt.show()

# %% [code]
